# Supplementary material for: Efficacy of Stromal Vascular Fraction Treatment for Knee Osteoarthritis: A Single-Arm Experimental Trial
Source: Biomedicines. 2025 Nov 28;13(12):2913. doi: 10.3390/biomedicines13122913 (PMC12731140; doi:10.3390/biomedicines13122913)
Supplement: Supplementary file 1 [file biomedicines-13-02913-s001.zip]

Archive with 1 entries (1 files):
- biomedicines-3965640-supplementary.pdf
